# Supplementary material for: Hinokitiol Exhibits Antitumor Properties through Induction of ROS-Mediated Apoptosis and p53-Driven Cell-Cycle Arrest in Endometrial Cancer Cell Lines (Ishikawa, HEC-1A, KLE)
Source: Int J Mol Sci. 2021 Jul 31;22(15):8268. doi: 10.3390/ijms22158268 (PMC8348875; doi:10.3390/ijms22158268)
Supplement: Supplementary file 1 [file ijms-22-08268-s001.zip]

Archive with 1 entries (1 files):
- ijms-1287251-supplementary.pdf
